# Supplementary material for: SARS-CoV-2 Mpro inhibitor identification using a cellular gain-of-signal assay for high-throughput screening
Source: SLAS Discov. Author manuscript; Available in PMC 2024 Nov 10. (PMC11550483; doi:10.1016/j.slasd.2024.100181)
Supplement: Supplementary table S1 [file NIHMS2033110-supplement-Supplementary_table_S1.xlsx]

## Sheet: Supplementary Table S1
Supplementary Table S1. Summary of Results with Repurchased Candidate Mpro Inhibitors
Compound Information					% inhibition (20 µM)												Metadata	Metadata	Metadata	Metadata	Metadata	Metadata	Metadata	Metadata	Metadata	Metadata	Metadata	Metadata	Metadata	Metadata	Metadata	Metadata	Metadata	Metadata
Molecule name	Structure	SMILES	Vendor Name	Vendor Catalog	gain-of-signal	biochemical											LOPAC_ID	LOPAC_NAME	LOPAC_DESCRIPTION	LOPAC_MOA	LOPAC_CLASS	LOPAC_SELECTIVITY	DRUGBANK_ID	DRUGBANK_NAME	DRUGBANK_INDICATION	DRUGBANK_DESCRIPTION	DRUGBANK_MOA	DRUGBANK_PHARMACOLOGY	NPC_ID	NPC_CAS_NUMBER	NPC_NAME	NPC_INDICATION	NPC_MOA	CORP_REG_NUMBER
MWAC-0001860		COc1ccc2C(=O)C=C(Oc2c1)c3ccc4OCCOc4c3	Enamine	T0500-3785	35.7913	100
MWAC-0001889		CSCCC(NC(=O)C(CC(C)C)NC(=O)C(CC(C)C)NC(=O)C)C=O	TOCRIS	0384	95	99
MWAC-0001823		COc1ccccc1N2CCN(CC2)C(=O)CCl	Asinex	BAS 05675124	0	98.3575
MWAC-0001854		CCOC(=O)c1c(NC(=O)CCl)sc2c1CC(C)(C)NC2(C)C	Enamine	T0515-0084	69.2864	98.1399
MWAC-0001863		ClCC(=O)N1CCN(CC1)S(=O)(=O)c2ccccc2	Enamine	T0519-8043	0	95.7904
MWAC-0001832		COc1ccc(OC)c(c1)C(=O)c2oc3ccccc3c2NC(=O)CCl	Asinex	BAS 01508444	0	84.5603
MWAC-0001888		CC(C)c1cc(NC(=O)CCl)cc(C(C)C)c1O	Asinex	BAS 05148040	0	80
MWAC-0001850		COC(=O)c1c(C)c(sc1NC(=O)CCl)C(=O)N2CCOCC2	Asinex	BAS 02497308	0	73.9641
MWAC-0001861		ClCC(=O)NC(c1ccccc1)c2ccc(Cl)cc2	Enamine	T5325208	0	66.7603
MWAC-0001727		[O-][N+](=O)c1ccc(CN2C(=O)C(=O)c3cc(Br)ccc23)cc1	Deltagen	K015-0023	78.0704	65.3185
MWAC-0001829		Cc1ccc2nc(NC(=O)c3ccc(c(c3)[N+](=O)[O-])S(=O)(=O)C)sc2c1	Enamine	T5340385	0	64.4189
MWAC-0001817		Cc1cc(C(=O)CCl)c(C)n1Cc2occc2	Life Chemicals	F1174-2435	75.8823	62.4523
MWAC-0001859		Cc1ccc(cc1)C(NC(=O)CCl)c2cccs2	Enamine	T5382011	46.7584	59.8815
MWAC-0001864		ClCC(=O)NCCOc1ccccc1	Asinex	BAS 03013830	67.6826	58.0594
MWAC-0001825		Cc1cc(C(=O)CCl)c(C)n1CCc2cccs2	Enamine	T5346690	77.9134	56.2234
MWAC-0001776		Clc1ccc(cc1Cl)N2CCN(CC2)C(=O)c3cccnc3	ChemBridge	7946588	4.86633	46.8001
MWAC-0001858		Cc1cc(CNC(=O)CCl)cc(C)c1O	Enamine	T0518-5944	70.5483	44.5748
MWAC-0001726		COc1ccccc1c2cc(nc(n2)S(=O)(=O)CCCC(=O)Nc3c(F)cc(F)cc3Br)C(F)(F)F	Deltagen	C071-0418	56.8892	43.3993
MWAC-0001816		O=C1N(Cc2cccnc2)C(=S)S/C/1=C\c3cccnc3	Life Chemicals	F0825-0413	66.0729	43.1458
MWAC-0001862		Fc1ccccc1C(NC(=O)CCl)NC(=O)CCl	Enamine	T5293976	11.2889	39.6073
MWAC-0001757		CCOC(=O)N1CCN(CC1)c2nncc(n2)c3ccc4ccccc4c3	ChemBridge	19533345	82.5967	37.6913
MWAC-0001741		CC(=O)N(\N=C\1/Sc2ccccc2C1=O)c3ccccc3C	ChemDiv	3237-0148	47.6817	35.7776
MWAC-0001849		COc1ccc(cc1)C(CNC(=O)CCl)N2CCCCC2	Enamine	T5298844	57.255	33.1145
MWAC-0001752		CCCN1C(=O)C(O)(CC(=O)c2cc(OC)ccc2OC)c3cc(Br)ccc13	ChemDiv	7407-0640	85.1121	32.6341
MWAC-0001815		Nc1c(sc2nc3CCCc3cc12)C(=O)c4ccccc4	Life Chemicals	F1187-0052	77.5358	26.6534
MWAC-0001837		Cc1cc(C(=O)COn2nnc3ccc(Cl)cc23)c(C)n1c4ccc5OCOc5c4	Enamine	T5407033	77.7729	25.8009
MWAC-0001857		CC(NC(=O)CCl)C1COc2ccccc2O1	Asinex	BAS 01914225	49.8034	25.5197
MWAC-0001844		CCOc1ccccc1OCC(=O)N\N=C\c2cc(C)ccc2O	Asinex	BAS 00320093	75.7232	21.2139
MWAC-0001754		Oc1ccc(Br)c(C=C2C(=O)NC(=O)NC2=O)c1	ChemBridge	5765755	90.1372	21.0945
MWAC-0001845		Cc1cc(C(=O)COn2nnc3ccccc23)c(C)n1c4ccc5OCOc5c4	Enamine	T5383775	67.8367	20.1479
MWAC-0000539		CC1=NN(CC(=O)NCc2ccc3OCOc3c2)C(=O)c4c1cnn4C(C)(C)C	Life Chemicals	F2459-2036	15.6812	18.9694
MWAC-0001753		CCOc1ccc(cc1)C2NC(=O)c3[nH]nc(c4cccc(OC)c4)c23	ChemDiv	C390-0650	84.9686	17.9998
MWAC-0001821		Cc1ccc2nc(sc2c1)N3C(C(=C(O)C3=O)C(=O)c4occc4)c5occc5	Asinex	BAS 05887265	1.18871	16.1345
MWAC-0001809		CC(=O)C1=C(O)C(=O)N(C1c2ccc(Cl)cc2)c3ccc(Br)cn3	ChemBridge	6197855	74.9119	15.5253
MWAC-0001766		O=C1NC(=S)NC(=O)C1=Cc2cccc(OS(=O)(=O)c3ccc4ccccc4c3)c2	ChemBridge	6094365	93.0224	15.1775
MWAC-0001759		Cc1oc(\C=C\C(=O)Nc2ccccc2Br)cc1	ChemBridge	6163855	74.5368	15.1367
MWAC-0001746		CN(C)c1ccc(\C=N/NC2=C(Cl)C(=O)NN=C2)cc1	ChemDiv	4112-1225	78.0625	14.6183
MWAC-0001713		Cc1ccc2nc(sc2c1)c3ccc(NC(=O)CCOc4ccccc4)cc3	Deltagen	3330-3232	66.1503	14.438
MWAC-0001758		CC(=O)Nc1cccc(c1)c2oc3ccc(Cl)cc3n2	ChemBridge	9013120	70.2678	14.2485
MWAC-0001736		CCOC(=O)CS(=O)(=O)c1ccc(cc1[N+](=O)[O-])C(=O)N2CCN(CC2)C(=O)c3occc3	Deltagen	K781-8414	70.8775	14.1325
MWAC-0001792		O=C1N(Cc2cccnc2)C(=S)S/C/1=C\c3ccc4OCOc4c3	ChemBridge	6761263	80.5611	13.845
MWAC-0001848		Fc1ccc(cc1)c2nn(cc2NC(=O)CCl)c3ccccc3	Enamine	T5237316	0	12.5877
MWAC-0001756		Cc1cccc2\C(=C\C(=O)c3cccs3)\C(=O)Nc12	ChemBridge	7708685	3.06713	12.5818																																					/
MWAC-0001742		CCCCOC(=O)c1c(C)oc2ccc(NS(=O)(=O)c3ccc(OC)cc3)cc12	ChemDiv	4456-0505	93.4345	11.2256
MWAC-0001842		O=Cc1ccccc1OCc2ccc3OCOc3c2	Asinex	BAS 02897852	77.8994	10.977
MWAC-0001762		Cc1ccc2c(CC(=O)NCc3occc3)coc2c1C	ChemBridge	7930192	92.3154	10.8233
MWAC-0001828		O=C(NC1CC1)\C(=C\c2c[nH]c3ccccc23)\C#N	Asinex	BAS 02986343	33.544	10.5399
MWAC-0001852		CCOC(=O)c1sc(NC(=O)c2sccc2C)cc1C	Enamine	T0506-2219	70.0434	10.0036
MWAC-0001744		CCCCN1C(=O)C(O)(CC(=O)c2cccc(OC)c2)c3cc(Br)ccc13	ChemDiv	7407-0684	88.2554	9.97849
MWAC-0001750		CCN1C(=O)C(=O)c2cc(Cl)ccc12	ChemBridge	9001819	82.026	9.90366
MWAC-0001734		CN(C)c1ccc(\C=C/2\S\C(=N/c3cccc(C)c3)\NC2=O)cc1	Deltagen	8008-6817	92.0652	9.39262
MWAC-0001805		Brc1oc(cc1)C(=O)Nc2nc3ccccc3[nH]2	ChemBridge	5146151	47.1694	9.34667
MWAC-0001740		Cc1ccc(Cl)cc1N2C(=Nc3[nH]ncc3C2=O)SCc4ccccc4Cl	Deltagen	K829-0082	86.0074	9.21658
MWAC-0001796		CCN(CC)c1ccc(\C=N\n2c(S)nnc2c3cccnc3)c(O)c1	ChemBridge	7204383	0	8.8405
MWAC-0001749		Cc1ccccc1c2noc(n2)c3ccc(O)cc3	ChemBridge	6853146	75.9605	8.78727
MWAC-0001730		OC1(CC(=O)c2ccc(F)cc2)C(=O)N(CC#C)c3ccccc13	Deltagen	4451-0062	77.1709	8.41025
MWAC-0001795		CCOc1ccc2nc(NC(=O)C3CC3)sc2c1	ChemBridge	7232221	39.6014	8.27598
MWAC-0001761		CCOc1cc(ccc1Cl)S(=O)(=O)N2C(C)Cc3ccccc23	ChemBridge	7980373	94.5628	8.24424
MWAC-0001204		OS(=O)(=O)CCCN1\C(=C\C=C\2/CCC(=C2N(c3ccccc3)c4ccccc4)\C=C\c5sc6ccccc6[n+]5CCCS(=O)(=O)O)\Sc7ccccc17	Life Chemicals	F9995-0835	0	7.7943
MWAC-0001723		Cc1ccc(cc1)c2cn3ccc4ccccc4c3n2	Deltagen	3312-0095	61.4264	7.62758
MWAC-0001788		OC1(CC(=O)c2ccc(Cl)s2)C(=O)N(CC=C)c3ccc(Br)cc13	ChemBridge	7729756	82.6173	7.53089
MWAC-0001724		COc1ccc(cc1)C2=NN3C(Oc4ccccc4C3C2)C(C)C	Deltagen	4077-0116	70.8431	7.33172
MWAC-0001790		Cc1ccc(COc2ccc(cc2C=O)[N+](=O)[O-])cc1	ChemBridge	7723435	87.7193	7.23249
MWAC-0001802		Fc1ccc(\C=C\2/SC(=S)N(Cc3cccnc3)C2=O)cc1	ChemBridge	6785712	77.6745	7.13962
MWAC-0001732		CC1=CC(=O)Oc2c(C)c(OCc3ccccc3)ccc12	Deltagen	4579-0038	78.4867	7.09213
MWAC-0001764		O=C1N(Cc2ccccc2C#N)c3ccccc3C1=O	ChemBridge	7785344	85.0059	7.04368
MWAC-0001797		O=C1CSC(=S)N1Cc2cccnc2	ChemBridge	7194852	79.7831	7.04278
MWAC-0001760		CCCN1C(=O)C2(N3CC4(C)CN2CC(C)(C3)C4=O)c5cc(C)ccc15	ChemBridge	5705530	78.9521	6.82468
MWAC-0001733		CCc1ccc(cc1)C2CC(=NN2C(=O)C)c3ccc(OC)c(OC)c3	Deltagen	4909-0220	77.6931	6.69318
MWAC-0001835		Nc1ncnc(N)c1N=Nc2ccccc2	Asinex	BAS 00380136	0	6.64708
MWAC-0001763		OC1(CC(=O)c2cccs2)C(=O)Nc3ccc(I)cc13	ChemBridge	7009773	69.9211	6.55508
MWAC-0001765		NC(=O)c1ccccc1NC(=O)\C=C\C(=O)O	ChemBridge	5320817	45.3162	6.39603
MWAC-0001748		CC(C)c1onc(c1)C(=O)Nc2ccc(Br)cc2	ChemDiv	C226-2922	81.3847	6.19043
MWAC-0001714		CCOc1ccc2nc(SC3CC(=O)N(C3=O)c4ccccc4C(F)(F)F)sc2c1	Deltagen	3652-0239	52.5667	6.14981
MWAC-0001717		Clc1ccc(NC(=O)N2CCc3ccccc23)cc1	Deltagen	2166-1075	59.4597	5.98057
MWAC-0001743		COc1cccc(c1)C(=O)NN2C(CC(=O)N)C(=O)N(C2=S)c3ccccc3	ChemDiv	8013-5592	57.3796	5.93403
MWAC-0001721		COc1ccc2ccccc2c1\C=C/3\S\C(=N\c4ccccc4Cl)\NC3=O	Deltagen	3229-2761	90.8267	5.77098
MWAC-0001843		CCOC(=O)C(=O)Nc1sc(C(=O)Nc2cccc(Cl)c2)c(C)c1C(=O)OC	Asinex	BAS 02497300	0	5.70549
MWAC-0001831		CCOC(=O)\C=C(/C)\N1N=C(CC1c2ccc(cc2)N(C)C)c3ccccc3	Asinex	BAS 00615668	42.9769	5.67393
MWAC-0001722		CC(C)(C)N1C(=O)c2ccc(cc2C1=O)C(=O)Nc3cccc(O)c3	Deltagen	3289-8148	42.7228	5.65898
MWAC-0001834		COc1ccc(OC)c(NC(=O)CSc2nc3cc4OCCOc4cc3cc2C#N)c1	Asinex	ASN 05588695	0	5.65653
MWAC-0001774		CCOC(=O)c1ccc(NC(=O)CSc2oc(nn2)c3ccccc3OCC)cc1	ChemBridge	7982971	87.9785	5.49702
MWAC-0001747		CC1CCCCN1C(=O)c2sc3nc(cn3c2C)c4ccc(F)cc4	ChemDiv	C540-0117	66.8394	5.44348
MWAC-0001811		CCOc1ccc(\C=C\2/SC(=NC2=O)Nc3ccccc3O)cc1	ChemBridge	6146503	33.4167	5.41991
MWAC-0001799		CN1C(=O)N(C)C(=O)C(=Cc2cc(O)ccc2Br)C1=O	ChemBridge	7006337	81.5262	5.41734
MWAC-0001745		CCOc1ccccc1C2CC(Nc3ncnn23)c4ccccc4	ChemDiv	6321-0194	87.4871	5.3663
MWAC-0001830		CCCOc1ccc(CN2C(=O)C(=O)c3ccccc23)cc1	Asinex	BAS 08977333	64.8136	5.25543
MWAC-0001826		COCCCNC(=O)\C(=C\c1cc(C)n(c1C)c2ccc(F)cc2)\C#N	Asinex	BAS 02295416	84.4766	4.98166
MWAC-0001836		Nc1ccc(cc1)C(=O)Nc2ccccc2N	Asinex	BAS 00015685	6.472	4.94368
MWAC-0001731		OC1(CC(=O)c2ccc(Cl)cc2)C(=O)N(CC#C)c3ccccc13	Deltagen	4451-0063	74.0867	4.93585
MWAC-0001719		COc1ccc(cc1)C2=NN3C(C2)c4ccccc4OC3c5ccc(cc5)C(C)(C)C	Deltagen	3168-0195	67.7085	4.90891
MWAC-0001801		COc1cc(OC)cc(c1)C(=O)Nc2ccc(OC(C)C)cc2	ChemBridge	6987094	80.6485	4.90263
MWAC-0001810		Cc1ccccc1OCCOc2ccccc2\C=N\n3cnnc3	ChemBridge	6186253	89.1608	4.89349
MWAC-0001738		Cc1ccc(cc1)C(=O)CC2(O)C(=O)N(CC=C)c3ccc(Br)cc23	ChemDiv	5056-0047	85.1651	4.69046
MWAC-0001827		Cc1ccc(OCCN2C(=O)C(=O)c3ccccc23)cc1	Asinex	BAS 08977349	67.4592	4.5403
MWAC-0001751		COc1ccc(cc1)C2(C)CC(C)(C)N(C(=O)C)c3ccccc23	ChemBridge	5307628	83.4511	4.45354
MWAC-0001813		O=C1NC(=S)NC(=O)C1=Cc2ccccc2OS(=O)(=O)c3ccc4ccccc4c3	ChemBridge	6095922	67.1622	4.3838
MWAC-0001755		CC1CCN(CC1)C(=O)\C=C\c2cccc3ccccc23	ChemBridge	6444331	93.1692	4.32192
MWAC-0001735		COC(=O)CSC1=C(C#N)C(CC(=O)N1)c2ccccc2OC	Deltagen	8009-1210	90.8186	4.31899
MWAC-0001785		CN1C(=O)C(O)(CC(=O)c2ccc(Cl)cc2)c3cc(Br)cc(C)c13	ChemBridge	7887919	64.7025	4.25123
MWAC-0001793		Fc1cccc(COc2ccc(Br)cc2C=C3C(=O)NC(=O)NC3=O)c1	ChemBridge	6503448	64.5997	4.17262
MWAC-0001786		CCc1cc2C(=CC(C)(C)N3C(=O)C4(C(=C(N)OC5=C4C(=O)NC(=O)N5)C#N)c(c1)c23)C	ChemBridge	7875708	84.0692	4.10166
MWAC-0001833		ClC1=C(NC(=O)c2ccccc2)C(NC(=O)c3ccccc3)OC1=O	Asinex	BAS 00268823	50.3209	4.04898
MWAC-0001780		[O-][N+](=O)c1cc(ccc1S(=O)CC(=O)OCc2ccccc2)C(F)(F)F	ChemBridge	7605432	65.9631	4.04655
MWAC-0001856		CCCCS(=O)(=O)N(O)c1ccc(Cl)cc1	Enamine	T0504-7366	24.2773	4.00122
MWAC-0001783		Fc1ccc(NC(=O)COc2ccc(Cl)cc2C=O)cc1	ChemBridge	7913227	62.0758	3.87518
MWAC-0001812		CCc1c(C)sc(NC(=O)CCc2ccccc2)c1C(=O)N	ChemBridge	6105320	85.7797	3.81722
MWAC-0001771		COc1ccc(C=O)cc1OS(=O)(=O)c2ccc(C)cc2	ChemBridge	6741777	76.9435	3.70719
MWAC-0001725		Fc1nc(F)c(F)c(SC(=S)N2CCOCC2)c1F	Deltagen	8012-6911	85.1677	3.68835
MWAC-0001777		O=C(COc1ccccc1)Nc2scc(c3ccccc3)c2C(=O)NCc4occc4	ChemBridge	7943614	6.90473	3.6748
MWAC-0001737		CCOC(=O)c1[nH]c(C)c(C(=O)Nc2ccccc2SC)c1C	ChemDiv	C722-0150	87.1763	3.56246
MWAC-0001800		[O-][N+](=O)c1cc(ccc1NCCNS(=O)(=O)Cc2ccccc2)C(F)(F)F	ChemBridge	7076271	87.1314	3.50981
MWAC-0001818		Cc1ccc(Cn2cc(SCC(=O)NCc3occc3)c4ccccc24)cc1	Life Chemicals	F0545-0546	81.6865	3.37597
MWAC-0001787		CCOC(=O)c1ccc(NC(=O)N2CCc3ccccc23)cc1	ChemBridge	7828813	36.9605	3.2149
MWAC-0001767		O=C(Nc1ccc(cc1)c2cscn2)C3CCCN(Cc4ccccc4)C3	ChemBridge	29873295	0.447051	3.20135
MWAC-0001775		CC(C)NS(=O)(=O)c1ccc(OCC(=O)Nc2cccc(c2)[N+](=O)[O-])c(C)c1	ChemBridge	7950426	54.3825	3.17082
MWAC-0001784		CCN1C(=O)C(O)(CC(=O)c2occc2)c3cc(Br)ccc13	ChemBridge	7890521	0.335185	3.10135
MWAC-0001087		COc1cccc(NC(=O)CN2C(=O)N(C)C(=O)N(C2=O)c3ccc(Oc4ccc(SC(F)(F)F)cc4)c(C)c3)c1	Life Chemicals	F6617-8639	0	3.08494
MWAC-0001822		COCCNc1nc2cc(C)ccc2[nH]1	Asinex	BAS 01006935	55.9962	3.04017
MWAC-0001779		Clc1cccc(NC(=O)NNC(=O)C(c2ccccc2)c3ccccc3)c1	ChemBridge	7914041	84.743	2.98784
MWAC-0001840		O=C(CCC(=O)Nc1ccc2OCCOc2c1)Nc3ccc(OCc4ccccc4)cc3	Asinex	ASN 03573489	46.0897	2.9438
MWAC-0000351		Oc1ccc(Cl)cc1NC(=O)CCCN2C(=S)S\C(=C\c3occc3)\C2=O	Life Chemicals	F1063-2010	7.40174	2.85573
MWAC-0001778		COc1cccc(c1)C(=O)CC2(O)C(=O)N(CC=C)c3ccc(Br)cc23	ChemBridge	7942402	76.7164	2.8197
MWAC-0001855		O=C1N(Cc2ccccc2)c3ccccc3C14NNc5ccccc5O4	Enamine	T5315886	0	2.76466
MWAC-0001769		CCCN1C(=O)C(O)(CC(=O)c2ccccc2OC)c3cc(Br)ccc13	ChemBridge	7935319	61.2559	2.6405
MWAC-0001798		CCOc1ccccc1N2C(=O)CC(Sc3nnc([nH]3)c4ccccc4)C2=O	ChemBridge	7117170	24.2024	2.62589
MWAC-0001814		Oc1ccccc1NC(=O)c2ccc(Cl)c(c2)[N+](=O)[O-]	ChemBridge	5509881	74.4338	2.5871
MWAC-0001838		Cc1ccc2nc([nH]c2c1)c3ccc(SCC(=O)Nc4nc(C)cs4)nc3	Asinex	ASN 09378802	50.0578	2.55723
MWAC-0001804		Cc1ccccc1C(=O)Nc2ccc(Br)cc2	ChemBridge	5357695	39.129	2.44022
MWAC-0001794		CCOc1ccccc1OCCCOc2ccccc2C=O	ChemBridge	6439290	82.0105	2.43854
MWAC-0001789		Cc1cc(I)cnc1NC(=S)NC(=O)c2occc2	ChemBridge	7727239	23.3576	2.41376
MWAC-0001768		CC1=CC(C)(C)N2C(=O)C(=O)c3cc(OC(=O)c4cccc(F)c4)cc1c23	ChemBridge	7940657	85.7119	2.40821
MWAC-0001851		CCc1cccc2c(\C=C\3/C(=O)Nc4ccccc34)c[nH]c12	Enamine	T5417329	63.4866	2.36237
MWAC-0001739		COc1cccc(c1)c2onc(c2)C(=O)N3CCCCC3C	ChemDiv	C226-0822	49.0573	2.35321
MWAC-0001820		Cc1ccc(NC(=S)Nc2ccccc2)nc1	Asinex	BAS 00028725	12.9993	2.26879
MWAC-0001839		COc1cc(N\N=C\c2ccccc2[N+](=O)[O-])ncn1	Asinex	BAS 00317286	2.14698	2.1477
MWAC-0001808		[O-][N+](=O)c1ccc(F)c(NC(=O)c2cccc(F)c2)c1	ChemBridge	6353915	84.2049	1.52698
MWAC-0001803		CC(=O)Nc1ccc(OS(=O)(=O)c2ccc(Cl)c3ccccc23)cc1	ChemBridge	6413136	55.9252	1.42217
MWAC-0001853		CCOc1ccc(cc1)c2nc(CSc3nnc(N)[nH]3)cs2	Enamine	T5358625	36.0804	1.2521
MWAC-0001807		COc1ccc(CC(=O)NCc2ccccc2Cl)cc1	ChemBridge	6372184	60.4089	1.0136
MWAC-0001806		COc1ccc(cc1)C(=O)Nc2ccccc2N	ChemBridge	5129152	66.4385	0.972482
MWAC-0001770		CC1=CC(C)(C)N2C(=O)C3(Nc4ccccc4CO3)c5cc(C)cc1c25	ChemBridge	7930889	73.0033	0.845139
MWAC-0001847		Clc1cc(Cl)cc(NC(=O)CN2C(=O)N(Cc3ccccc3)C(=O)C2=O)c1	Enamine	T5213119	45.2991	0.750102
MWAC-0001791		Cc1cccc(NC(=O)COc2ccc(Br)cc2\C=N\O)c1	ChemBridge	7268396	25.3212	0.745089
MWAC-0001773		CN1C(=O)C(O)(CC(=O)c2occc2)c3cc(Cl)ccc13	ChemBridge	7986238	46.7105	0.629801
MWAC-0001819		COc1ccc(cc1OC)C2=NN3C(C2)c4ccccc4OC35C(=O)Nc6ccccc56	Asinex	BAS 07777074	56.8898	0.610953																							SFU	58338-59-3	Pd 104 208	Bronchodilator		SR-01000357428
MWAC-0001846		COc1ccc(cc1)C(=O)NNC(=O)Cc2ccc(cc2)c3ccccc3	Asinex	BAS 00753233	69.1155	0.595451
MWAC-0001782		CCOc1ccccc1N2CCN(CC2)C(=O)c3ccc(Cl)c(c3)[N+](=O)[O-]	ChemBridge	7284372	80.0802	0.509882
MWAC-0001772		COc1cc(ccc1OCc2ccc(Cl)cc2)C#N	ChemBridge	7988563	26.2933	0.30106
MWAC-0001882		Cc1ccc(Cc2cnc(NC(=O)c3cccs3)s2)cc1	Asinex	BAS 01055774	98	0
MWAC-0001729		CC(C)OC(=O)C1=C(C)NC2=C(C1c3ccc(F)cc3)C(=O)CC(C2)c4cccs4	Deltagen	4323-7180	93.3099	0
MWAC-0001728		CC(C)OC(=O)C1=C(C)NC2=C(C1c3ccsc3)C(=O)CC(C2)c4cccs4	Deltagen	4223-6845	89.8568	0
MWAC-0001865		COc1cccc(Nc2ccc3ccccc3c2)c1	Deltagen	0671-0105	87.0768	0
MWAC-0001718		CCOc1ccccc1C2Nc3ccccc3NC4=C2C(=O)CC(C4)c5ccccc5	Deltagen	2610-4167	85.3702	0
MWAC-0001720		CCOc1ccccc1C2Nc3ccccc3NC4=C2C(=O)CC(C4)c5ccc6OCOc6c5	Deltagen	3170-5255	83.6616	0
MWAC-0001876		[O-][N+](=O)c1cc(F)ccc1C(=O)Nc2nccs2	Deltagen	2134-0256	80	0
MWAC-0001875		Nc1c(sc2nc(cc(c3occc3)c12)C4CC4)C(=O)c5ccccc5	Deltagen	3343-2785	75	0
MWAC-0001877		Cc1ccc(CN2C(=O)C(=O)c3ccccc23)cc1	Deltagen	3817-0004	70	0
MWAC-0001885		COc1ccccc1Nc2nc(cs2)c3ccccn3	Deltagen	4112-3296	70	0
MWAC-0001781		CCOCCCNC(=O)c1ccc(Cl)c(c1)[N+](=O)[O-]	ChemBridge	7307035	62.5965	0
MWAC-0001715		Cc1cc(C)c2oc(nc2c1)c3ccc(C)c(N)c3	Deltagen	3729-2202	60.9586	0
MWAC-0001883		CSc1cccc(NC(=O)c2cnn3ccccc23)c1	ChemDiv	C690-0078	60	0
MWAC-0001884		COC(=O)c1ccc(cc1)C(=O)Nc2ccccc2N	Deltagen	0918-1107	60	0
MWAC-0001880		CCc1ccc(cc1)C(=O)Cn2c(C)nc(c2Br)[N+](=O)[O-]	ChemDiv	C301-1316	50	0
MWAC-0001716		Fc1cccc(c1)\N=C\2/Oc3ccccc3C=C2c4nc5ccccc5[nH]4	Deltagen	1151-0210	46.7441	0
MWAC-0001841		COc1ccc(CC(=O)N2CCC3(CC2)NC(=O)c4cc(Br)ccc4N3)cc1	Asinex	AEM 12971146	40.5505	0
MWAC-0001824		COc1cc(CSc2nnc[nH]2)c(OC)cc1CSc3nnc[nH]3	Asinex	BAS 01183231	7.88443	0
MWAC-0001887		CCC(=O)OCC(=O)NCc1ccc2OCOc2c1	Enamine	T0516-2421	0	0
MWAC-0001886		Cc1noc(N)c1C(=O)Nc2ccc(cc2)C(C)(C)C	ChemDiv	8014-8799	0	0
MWAC-0001878		COc1ccc(cc1)C2=CC(=O)c3ccccc3S2	Deltagen	1499-0209	0	0
MWAC-0001879		Clc1cccc(c1)c2oc(cc2)C(=S)N3CCCCC3	Deltagen	4052-2565	0	0
MWAC-0001874		Clc1ccc(cc1)C(CC(=O)c2cccs2)SCc3occc3	Deltagen	5311-0037	0	0
MWAC-0001881		COc1ccc(cc1)c2nnc(SCc3ccc4OCOc4c3)n2c5ccccc5	Deltagen	8009-3042	0	0
Controls
Boceprevir			MedChemExpress	HY-10237	54.4499	73.0971
Nirmatrelvir			MedChemExpress	HY-138687	97.4012	100
GC376			SelleckChem	S0475	95.4485	100
