# Supplementary material for: SARS-CoV-2 Mpro inhibitor identification using a cellular gain-of-signal assay for high-throughput screening
Source: SLAS Discov. Author manuscript; Available in PMC 2024 Nov 10. (PMC11550483; doi:10.1016/j.slasd.2024.100181)
Supplement: Supplementary table S2 [file NIHMS2033110-supplement-Supplementary_table_S2.xlsx]

## Sheet: Supplementary Table S2
Supplementary Table S2. Summary of Results with Repurchased SAR chloroketone chemicals
Compound Information					% inhibition (20 µM)												Metadata	Metadata	Metadata	Metadata	Metadata	Metadata	Metadata	Metadata	Metadata	Metadata	Metadata	Metadata	Metadata	Metadata	Metadata	Metadata	Metadata	Metadata
Molecule name	Structure	SMILES	Vendor Name	Vendor Catalog	gain-of-signal	biochemical											LOPAC_ID	LOPAC_NAME	LOPAC_DESCRIPTION	LOPAC_MOA	LOPAC_CLASS	LOPAC_SELECTIVITY	DRUGBANK_ID	DRUGBANK_NAME	DRUGBANK_INDICATION	DRUGBANK_DESCRIPTION	DRUGBANK_MOA	DRUGBANK_PHARMACOLOGY	NPC_ID	NPC_CAS_NUMBER	NPC_NAME	NPC_INDICATION	NPC_MOA	CORP_REG_NUMBER
MWAC-0003137		CC(N(CC1)CCN1S(c1ccccc1)(=O)=O)=O	Chem Div	y205-4578	N/A	0
MWAC-0003138		S(N1CCN(C(c2occc2)=O)CC1)(=O)(=O)c1ccccc1	Chem Div	y511-6595	N/A	0
MWAC-0003139		S(N1CCN(C(COc2ccccc2)=O)CC1)(=O)(=O)c1ccccc1	Chem Div	Y511-0672	N/A	0
MWAC-0003140		S(N1CCN(C(c2sccc2)=O)CC1)(=O)(=O)c1ccccc1	Chem Div	y511-0733	N/A	0
MWAC-0003141		O=C(C(c1ccccc1)c1ccccc1)N(CC1)CCN1S(c1ccccc1)(=O)=O	Chem Div	8014-1105	N/A	0
MWAC-0003142		S(N1CCN(C(c2ccc(cc2)c2ccccc2)=O)CC1)(=O)(=O)c1ccccc1	Chem Div	y511-0584	N/A	0
MWAC-0003143		O=C(Cc1ccccc1)N(CC1)CCN1S(c1ccccc1)(=O)=O	Chem Div	8013-2341	N/A	0
MWAC-0003144		O=C(C1=Cc(cc(cc2)Br)c2OC1=O)N(CC1)CCN1S(c1ccccc1)(=O)=O	Chem Div	8016-0278	N/A	0
MWAC-0003145		Cc1cc(C(N(CC2)CCN2S(c2ccccc2)(=O)=O)=O)cs1	Chem Div	y205-5035	N/A	0
MWAC-0003146		O=C(Cc1cccs1)N(CC1)CCN1S(c1ccccc1)(=O)=O	Chem Div	y205-5034	N/A	0
MWAC-0003147		Cc1c(C(N(CC2)CCN2S(c2ccccc2)(=O)=O)=O)c(-c2ccccc2)no1	Chem Div	y205-5371	N/A	0
MWAC-0003148		O=C(C1OCCC1)N(CC1)CCN1S(c1ccccc1)(=O)=O	Chem Div	y205-4517	N/A	0
MWAC-0003149		O=C(c(cc1)cc2c1OCO2)N(CC1)CCN1S(c1ccccc1)(=O)=O	Chem Div	y205-4616	N/A	0
MWAC-0003150		Cc1noc(C)c1C(N(CC1)CCN1S(c1ccccc1)(=O)=O)=O	Chem Div	y205-5317	N/A	0
MWAC-0003151		O=C(c1ccc(COc2cccc3ccccc23)o1)N(CC1)CCN1S(c1ccccc1)(=O)=O	Chem Div	y503-3331	N/A	0
MWAC-0003152		O=C(c(cc1)cc2c1OCCO2)N(CC1)CCN1S(c1ccccc1)(=O)=O	Chem Div	y205-5619	N/A	0
MWAC-0003153		O=C(c1cc(C(F)(F)F)ccc1)N(CC1)CCN1S(c1ccccc1)(=O)=O	Chem Div	y205-5899	N/A	0
MWAC-0003154		O=C(c1cc(CCCC2)c2s1)N(CC1)CCN1S(c1ccccc1)(=O)=O	Chem Div	y501-2520	N/A	0
MWAC-0003155		O=C(c1cc(COCC(F)(F)F)ccc1)N(CC1)CCN1S(c1ccccc1)(=O)=O	Chem Div	y503-3312	N/A	0
MWAC-0003156		c12c(cc(s1)C(N1CCN(S(=O)(=O)c3ccccc3)CC1)=O)c(nn2c1ccccc1)C	Chem Div	y510-1500	N/A	0
MWAC-0003157		CC(C)n(c1nc(C2CC2)c2)nc(C)c1c2C(N(CC1)CCN1S(c1ccccc1)(=O)=O)=O	Chem Div	y504-4981	N/A	0
MWAC-0003158		O=C(CCn1ncnc1)N(CC1)CCN1S(c1ccccc1)(=O)=O	Chem Div	8017-4050	N/A	0
MWAC-0003159		OC(C(CCCC1)C1C(N(CC1)CCN1S(c1ccccc1)(=O)=O)=O)=O	Chem Div	y205-9297	N/A	0
MWAC-0003160		CC(C)(C)CC(N(CC1)CCN1S(c1ccccc1)(=O)=O)=O	Chem Div	y206-9491	N/A	0
MWAC-0003161		O=C(C1CCCCC1)N(CC1)CCN1S(c1ccccc1)(=O)=O	Chem Div	y206-9495	N/A	0
MWAC-0003162		O=C(c1c2nc(C3CC3)cc(C(F)F)n2nc1)N(CC1)CCN1S(c1ccccc1)(=O)=O	Chem Div	y504-8034	N/A	0
MWAC-0003163		COc(ccc(N(CC(C1)C(N(CC2)CCN2S(c2ccccc2)(=O)=O)=O)C1=O)c1)c1Cl	Chem Div	ib05-1462	N/A	0
MWAC-0003164		Cc(n(C)nc1)c1S(N(CCC1)CC1C(N(CC1)CCN1S(c1ccccc1)(=O)=O)=O)(=O)=O	Chem Div	y503-4190	N/A	0
MWAC-0003165		Cn1nc(C(F)(F)F)c2c1sc(C(N(CC1)CCN1S(c1ccccc1)(=O)=O)=O)c2	Chem Div	y504-8400	N/A	0
MWAC-0003166		CCCn(c1nc(C)c2)nc(C)c1c2C(N(CC1)CCN1S(c1ccccc1)(=O)=O)=O	Chem Div	y505-0920	N/A	0
MWAC-0003167		O=C(C(CCC1)CN1S(Cc1cccc(Cl)c1)(=O)=O)N(CC1)CCN1S(c1ccccc1)(=O)=O	Chem Div	j009-2973	N/A	0
MWAC-0003168		Cc1c(C2N(CCC(N(CC3)CCN3S(c3ccccc3)(=O)=O)=O)CCc3c2ccs3)cccc1	Chem Div	v025-6431	N/A	0
MWAC-0003169		O=S(=O)(c1ccccc1)N1CCN(CC1)C(=O)C1CC(=O)N(C1)c1cccc(OC)c1	Chem Div	y044-1392	N/A	0
MWAC-0003170		COc(cc1)ccc1-c1n[nH]c(C(N(CC2)CCN2S(c2ccccc2)(=O)=O)=O)c1	Chem Div	c590-0167	N/A	0
MWAC-0003171		COc(cccc1)c1-c1n[nH]c(C(N(CC2)CCN2S(c2ccccc2)(=O)=O)=O)c1	Chem Div	c590-0285	N/A	0
MWAC-0003172		COc1cccc(-c2n[nH]c(C(N(CC3)CCN3S(c3ccccc3)(=O)=O)=O)c2)c1	Chem Div	c590-0344	N/A	0
MWAC-0003173		O=C(c1ccc(CN2CCCCC2)cc1)N(CC1)CCN1S(c1ccccc1)(=O)=O	Chem Div	y300-1211	N/A	0
MWAC-0003174		Cn1ncc(C(O)=O)c1C(N(CC1)CCN1S(c1ccccc1)(=O)=O)=O	Chem Div	y504-6059	N/A	0
MWAC-0003175		CS(N(CCC1)CC1C(N(CC1)CCN1S(c1ccccc1)(=O)=O)=O)(=O)=O	Chem Div	y300-0693	N/A	0
MWAC-0003176		CS(N(CC1)CCC1C(N(CC1)CCN1S(c1ccccc1)(=O)=O)=O)(=O)=O	Chem Div	y300-0962	N/A	0
MWAC-0003177		CN(C)S(N(CC1)CCC1C(N(CC1)CCN1S(c1ccccc1)(=O)=O)=O)(=O)=O	Chem Div	y300-0679	N/A	0
MWAC-0003178		O=C(c1cc(S(N2CCCC2)(=O)=O)ccc1)N(CC1)CCN1S(c1ccccc1)(=O)=O	Chem Div	y300-1344	N/A	0
MWAC-0003179		CCS(N(CC1)CCC1C(N(CC1)CCN1S(c1ccccc1)(=O)=O)=O)(=O)=O	Chem Div	y300-0550	N/A	0																																				/
MWAC-0003180		O=C(c1c(-n2nnnc2)sc2c1CCC2)N(CC1)CCN1S(c1ccccc1)(=O)=O	Chem Div	ib07-6877	N/A	0
MWAC-0003181		OC(C(CCC(N(CC1)CCN1S(c1ccccc1)(=O)=O)=O)N1)=Nc(cccc2)c2C1=O	Chem Div	ib07-7157	N/A	0
MWAC-0003182		O=C([C@H]1CC[C@H](CN(Cc2c3cccc2)C3=O)CC1)N(CC1)CCN1S(c1ccccc1)(=O)=O	Chem Div	d757-0204	N/A	0
MWAC-0003183		CC=1C=CC=C(OCCNC(=O)CCl)C1	Enamine	50911-71-2	Cell Toxcitity	80
MWAC-0003184		FC=1C=CC(OCCNC(=O)CCl)=CC1	Enamine	1226121-35-2	Cell Toxcitity	85
MWAC-0003185		FC=1C=CC=C(OCCNC(=O)CCl)C1	Enamine	1226121-26-1	Cell Toxcitity	95
MWAC-0003186		ClCC(=O)NCC1CC=2C=CC=CC2O1	Enamine	1182992-49-9	Cell Toxcitity	85
MWAC-0003187		ClCC(=O)NCC1COC=2C=CC=CC2O1	Enamine	119750-12-8	Cell Toxcitity	90
MWAC-0003188		CC=1C=CC=C(C)C1OCCNC(=O)CCl	Enamine	50911-75-6	Cell Toxcitity	95
MWAC-0003189		CC(Cl)C(=O)NCCOC=1C=CC=C(C)C1	Enamine	1209073-17-5	0	0
MWAC-0003190		COC=1C=CC=CC1OCCNC(=O)CCl	Enamine	341930-71-0	Cell Toxcitity	80
MWAC-0003191		COC=1C=CC=C(OCCNC(=O)CCl)C1	Enamine	1226115-30-5	Cell Toxcitity	85
MWAC-0003192		CN(CCOC=1C=CC=CC1F)C(=O)CCl	Enamine	1182438-10-3	Cell Toxcitity	85
MWAC-0003193		ClCC(=O)NCCOC=1C=CC(Cl)=CC1	Enamine	50911-69-8	Cell Toxcitity	60
MWAC-0003194		ClCC(=O)NCCOC=1C=CC=C(Cl)C1	Enamine	1226273-08-0	Cell Toxcitity	85
																												SFU	58338-59-3	Pd 104 208	Bronchodilator		SR-01000357428
